# Supplementary material for: Differences in Microbial Community Structure Determine the Functional Specialization of Gut Segments of Ligia exotica
Source: Microorganisms. 2025 Apr 2;13(4):808. doi: 10.3390/microorganisms13040808 (PMC12029659; doi:10.3390/microorganisms13040808)
Supplement: Supplementary file 1 [file microorganisms-13-00808-s001.zip]

Archive with 5 entries (5 files):
- Table S1-S6.pdf
- Table S10.xlsx
- Table S7.xlsx
- Table S8.xlsx
- Table S9.xlsx
