# Supplementary material for: Differences in Microbial Community Structure Determine the Functional Specialization of Gut Segments of Ligia exotica
Source: Microorganisms. 2025 Apr 2;13(4):808. doi: 10.3390/microorganisms13040808 (PMC12029659; doi:10.3390/microorganisms13040808)
Supplement: Supplementary file 1 [file microorganisms-13-00808-s001.zip › Table S10.xlsx]

## Sheet: Sheet1
	Foregut.1	Foregut.2	Foregut.3	Hindgut.1	Hindgut.2	Hindgut.3	P-value
NO3-—N(μg/g)	32.013	34.991	17.123	73.705	107.951	78.172	0.00836502
NH4+—N(μmol/g)	11.098	7.361	8.558	13.177	10.006	11.245	0.160735
C (%)	35.81	23.69	45.56	35.61	42.75	39.03	0.570175
N (%)	7.6	3.53	7.3	6.79	7.42	5.32	0.812807
