# Supplementary material for: Differences in Microbial Community Structure Determine the Functional Specialization of Gut Segments of Ligia exotica
Source: Microorganisms. 2025 Apr 2;13(4):808. doi: 10.3390/microorganisms13040808 (PMC12029659; doi:10.3390/microorganisms13040808)
Supplement: Supplementary file 1 [file microorganisms-13-00808-s001.zip › Table S7.xlsx]

## Sheet: Table S7
Amino acids	Foregut.1	Foregut.2	Foregut.3	Foregut.4	Foregut.5	Foregut.6	Hindgut.1	Hindgut.2	Hindgut.3	Hindgut.4	Hindgut.5	Hindgut.6	Foldchange	P-value
Glycine	1.7503e+06	1.35094e+06	829622	1.21101e+06	1.39936e+06	1.90177e+06	1.30423e+06	1.02216e+06	855864	816514	771266	1.22365e+06	0.709899	0.0481733
Alanine	361575	317859	218854	312852	310385	310954	291681	215292	246596	201884	237463	218914	0.770449	0.0125711
Serine	730888	641790	422704	531730	590742	503193	579410	415649	498174	367018	402320	369382	0.769341	0.0408728
Tyrosine	731577	683117	500999	681401	649838	640691	687938	406883	607994	471518	473144	461320	0.799665	0.0372755
Asparagine	433117	335516	213585	306638	343584	305363	274416	270237	228478	195701	243089	222249	0.740101	0.02371
Glutamine	582774	489331	374137	528240	507515	478001	417328	375172	382527	377730	411471	382591	0.792845	0.00571475
Threonine	475326	422626	238242	371786	382857	348313	364644	269501	280294	231162	271578	230058	0.735653	0.0273947
Glutamic acid	491361	410002	294342	391851	412138	371042	364407	321401	330088	272332	301971	277087	0.78764	0.0181794
Cystine	1.99904e+06	1.34277e+06	1.19575e+06	1.39963e+06	1.11203e+06	1.46234e+06	921449	572011	761539	706882	540099	630279	0.485488	0.00039233
Valine	651723	555166	363478	532369	549026	520268	557236	390344	474844	355072	445174	392764	0.82453	0.084556
Leucine	344712	317636	265675	335843	309471	322474	353467	262534	325303	253517	316939	273977	0.941938	0.377345
Isoleucine	237352	220334	186039	235044	215064	224134	246513	182852	228285	176791	222828	191389	0.947413	0.422325
Methionine	234643	207149	116687	167843	187602	181542	194082	104331	151014	120420	137471	122575	0.757571	0.0585278
Proline	274417	249356	226110	279857	254534	261449	268961	210833	268038	210806	245259	222815	0.923006	0.17307
Tryptophan	189233	163864	203187	214729	155163	144846	159655	118523	232844	178964	125079	119790	0.872863	0.318946
Phenylalanine	218283	201227	181187	221474	199058	207511	230834	178618	222494	172252	219628	183780	0.982801	0.776944
Lysine	1.08629e+06	937355	814928	1.00187e+06	918726	1.01107e+06	1.03445e+06	723866	919048	684718	755114	758506	0.844975	0.0501742
Arginine	321075	287083	244296	292458	286846	315210	325251	239796	285823	234759	270942	238605	0.91311	0.196938
Histidine	219617	178598	134376	182472	193095	188783	186852	158584	165030	114072	136666	147374	0.828283	0.066605
