# Supplementary material for: Differences in Microbial Community Structure Determine the Functional Specialization of Gut Segments of Ligia exotica
Source: Microorganisms. 2025 Apr 2;13(4):808. doi: 10.3390/microorganisms13040808 (PMC12029659; doi:10.3390/microorganisms13040808)
Supplement: Supplementary file 1 [file microorganisms-13-00808-s001.zip › Table S8.xlsx]

## Sheet: Table S8
Name	Hindgut.1	Hindgut.2	Hindgut.3	Hindgut.4	Hindgut.5	Hindgut.6	Foregut.1	Foregut.2	Foregut.3	Foregut.4	Foregut.5	Foregut.6	Foldchange	P-value
D-glucosamine 1-phosphate	534.384	453.622	376.226	351.115	429.146	372.253	548.969	662.885	606.889	1055.29	353.134	672.123	0.645438	0.040617
Fructose 6-phosphate	259217	132982	267042	225260	68823.5	260364	299200	280583	412253	416261	197643	400823	0.604799	0.023815
Galactose 1-phosphate	7826.52	4442.74	13505.2	6777.51	2015.89	8807.83	10822.7	11629	16546.2	17141	7092.61	12991.5	0.569063	0.0334486
Galacturonic acid	6151.56	8171.68	6206.37	9429.22	8304.99	6615.38	12861.8	14674.2	8496.39	14285.7	6598.22	8940.07	0.68147	0.0410545
Gluconic acid	6281.05	12063.9	6148.43	4660.73	2164.42	6140.64	15119.6	19088.9	8454.4	17647.5	9105.32	11247.1	0.464392	0.0098392
Glucose 6-phosphate	40103.2	18032.8	41069.3	36702.7	9452.03	42899.9	49343	46908.8	82171.7	74507.2	35193.2	57255.2	0.545082	0.0177783
Mannose 6-phosphate	333501	162331	255135	265080	89514.2	325007	458618	370750	474091	523757	271391	435903	0.564436	0.00624239
3-Hydroxyl-kynurenine	915.519	1110.03	1479.64	846.276	1019.81	944.129	1290.48	1329.3	937.084	1421.09	1538.81	1164.13	0.822222	0.102282
3-Phosphoglycerate	3122.91	2787.23	2883.65	2463.74	2835.21	2881.07	3024.61	2783.59	2623.43	3076.41	2752.96	3360.4	0.963251	0.459098
4-Hydroxybenzaldehyde	2320.22	1477.2	2260.99	2930.86	3612.63	2300.35	2765.4	2277.69	1352.15	1668.15	3688.62	3525.56	0.975434	0.900783
Cellobiose	6585.67	16039.5	49145	90111.5	27784.9	18021.5	11123.7	104057	12488.5	62344.9	47076.8	36357.7	0.759514	0.576517
Dihydroxyacetone phosphate	27.7036	124.976	369.433	29.9826	68.9055	164.657	227.595	402.647	257.594	253.235	3.1512	201.386	0.583868	0.238083
Erythronic acid	159.614	96.7749	142.691	116.353	75.9309	96.4661	228.757	759.744	131.423	124.992	300.674	191.776	0.395904	0.106368
Galactaric acid	2383.33	2333.22	2284.34	2513.22	2544.8	2538.18	2409.4	3404.61	2043.7	2567.82	2184.16	4033.2	0.877077	0.314106
Galactitol	94.7407	159.384	59.9454	57.1948	121.038	138.375	108.875	367.307	56.2587	204.1	166.763	189.829	0.576945	0.128822
Glucaric acid	1327.12	1321.62	1259.94	1042.32	1459.15	1522.58	1429.59	2211.33	1116.68	1473.23	1654.52	2649	0.753035	0.102964
Glucosamine	147.397	241.261	208.825	188.262	119.131	127.361	128.747	246.316	4.3999	234.311	181.966	189.578	1.04762	0.853686
Glucosamine 6-phosphate	456.324	188.465	276.457	183.409	299.296	475.145	458.802	309.572	238.488	276.457	37.6186	250.124	1.19607	0.514217
Glucose 1-phosphate	8842.63	4026	13327.1	7107.88	1927.69	8930.23	9656.59	10546.3	15657.9	16765.3	7439.46	9879.27	0.631376	0.0828954
Glyceric acid	4133.94	20156.5	3858.43	4156.67	5192.91	6803.58	5424.03	10304.3	2249.11	4148.55	5286.65	6345.83	1.31232	0.546527
Kynurenine	277.946	823.849	898.131	404.483	549.005	184.756	342.101	413.815	394.811	373.261	592.091	297.452	1.30024	0.358368
Lactose	55065.8	25179.8	14589.6	121885	12657.3	48604.9	67365.2	66442.7	16325.9	161003	40520.8	55737	0.682342	0.429718
Lactulose	401.796	431.126	393.65	306.31	395.401	355.183	596.18	484.289	426.256	380.4	452.045	393.65	0.835571	0.0688663
Maltotriose	43460.4	261808	19763.6	592788	298676	261808	40599.5	1.08165e+06	26219.4	298676	239854	298676	0.744484	0.647719
Mannitol	371.65	473.224	319.046	487.38	475.188	347.404	465.317	741.58	350.98	599.235	515.508	512.492	0.776705	0.0836006
Melibiose	265906	303046	230324	810074	554600	341671	375965	1.3665e+06	350544	1.59434e+06	1.0757e+06	704950	0.458234	0.0578573
Methyl beta-D-glucopyranoside	374.737	1358.97	609.734	1413.46	2118.95	281.746	751.502	4483.9	648.967	3786.52	3152	1248.54	0.437595	0.105951
N-Acetyl-D-glucosamine	12820.9	18133.4	18660.3	22467.6	19223	23561.2	16990.9	10567.6	27197.4	23249.6	10229.6	18378.3	1.07741	0.673026
N-Acetylmannosamine	3974.83	2437.72	5672.77	6972.13	3281.51	3629.92	7584.89	4249.92	8243.29	8332.72	3937.93	4663.96	0.701621	0.123803
N-Acetylneuraminic acid	216.715	200.849	191.618	135.722	128.621	134.685	310.929	139.132	193.564	78.9234	260.4	20.8443	1.0044	0.987946
N-Formyl-kynurenine	11754.7	15316.5	13929.4	14769.9	18238.6	16381.1	14619.8	28765.5	10206.8	21404.2	16847.2	12523.2	0.866083	0.441095
Ribonic acid	2738.99	9784.35	2491.75	2199.43	1327.67	4098.04	3979.61	9498.9	2846.72	4819.99	3276.58	4056.97	0.794987	0.55671
Sorbitol	345.667	332.01	334.918	270.425	327.822	332.01	266.277	508.633	178.85	345.153	345.667	326.248	0.985805	0.920902
Threonic acid	138.309	90.5557	151.876	138.105	126.195	147.305	95.1844	125.144	147.579	95.601	99.683	195.896	1.04381	0.771743
Trehalose	730.298	1022.03	611.749	3133.29	1835.72	1079.31	848.271	4213.14	881.304	5361.25	3201.38	2110.85	0.506277	0.1348
