# Supplementary material for: Differences in Microbial Community Structure Determine the Functional Specialization of Gut Segments of Ligia exotica
Source: Microorganisms. 2025 Apr 2;13(4):808. doi: 10.3390/microorganisms13040808 (PMC12029659; doi:10.3390/microorganisms13040808)
Supplement: Supplementary file 1 [file microorganisms-13-00808-s001.zip › Table S9.xlsx]

## Sheet: Sheet1
Name	Hindgut.1	Hindgut.2	Hindgut.3	Hindgut.4	Hindgut.5	Hindgut.6	Foregut.1	Foregut.2	Foregut.3	Foregut.4	Foregut.5	Foregut.6	Foldchange	pvalue
Allantoin	6413.13	20153.5	7943.74	3996.86	13099.5	14627.9	3767.16	7102.46	2907.19	4122.91	8571.76	2296.32	2.30239	0.0405829
Betaine	58935.7	59287.7	54079.9	46083.1	55311.7	61529.8	47000.8	46588.7	49731.8	48900.2	45568.1	54676.2	1.14621	0.0216592
Citrulline	2120.53	4553.77	2516.62	6535.15	2249.33	4360.66	1067.22	799.779	618.474	1019.63	1542.21	1646.58	3.33678	0.00511838
Gamma-Aminobutyric acid	32573.1	18369.5	7351.3	11775.1	10172.1	32280.7	7256.23	6165.2	6347.47	9741.68	5719.7	9304.88	2.52659	0.0341845
Glutaric acid	326.045	253.104	495.211	420.342	419.984	696.734	253.401	226.205	259.611	263.559	198.882	275.785	1.76753	0.0140728
Indole-3-methyl acetate	1.27889	2.04811	1.47284	1.87924	3.15287	1.77174	0.798559	1.27889	0.693189	0.789303	0.677719	1.29232	2.09832	0.00620128
Sebacic acid	41.5518	31.8528	17.3072	24.8789	31.3755	28.7557	23.9708	17.6511	20.7525	27.6417	18.1962	4.1185	1.56433	0.046661
Phenol		1826.66
Caffeate		486.724
3-Hydroxyphenylacetic acid	7.82494			3.12677		13.2014
3-(4-Hydroxyphenyl)propionic acid	917.638
Retinoic acid		25.6708			23.3057	30.1921
Ursodeoxycholic acid	7015.26
Beta-Hyodeoxycholic acid	9166.25
Hyodeoxycholic acid	843.155
Apocholic acid	1706.71
Lithocholic acid	153.719
Oleoylethanolamide					5.69587
Glycoursodeoxycholic acid		83.7298			80.9471
Lipoamide		24.4319		61.1409
Tyramine				306.69	466.881	321.11
p-Octopamine		47.3585	232.657
5-Hydroxyindole-3-acetic Acid						329.025
Picolinic acid		74.932
3-Indolepropionic acid	218.353
3-Methylindole		464.348
Tryptophanol		10.2619			19.7991	36.1988
Histamine						35.6025
Imidazole Propionate			791.586	872.004
